# Supplementary material for: Complete Chloroplast Genomes and Phylogenetic Analysis of Woody Climbing Genus Phanera (Leguminosae)
Source: Genes (Basel). 2024 Nov 12;15(11):1456. doi: 10.3390/genes15111456 (PMC11593341; doi:10.3390/genes15111456)
Supplement: Supplementary file 1 [file genes-15-01456-s001.zip]

Archive with 5 entries (5 files):
- Caption of Supplementary Materials.docx
- Figure S1.tif
- Figure S2.tif
- Figure S3.tif
- Table supplementary materials.xlsx
