# Supplementary material for: Complete Chloroplast Genomes and Phylogenetic Analysis of Woody Climbing Genus Phanera (Leguminosae)
Source: Genes (Basel). 2024 Nov 12;15(11):1456. doi: 10.3390/genes15111456 (PMC11593341; doi:10.3390/genes15111456)
Supplement: Supplementary file 1 [file genes-15-01456-s001.zip › Table supplementary materials.xlsx]

## Sheet: Table S1
Table S1. General information of chloroplast genomes of Phanera species.
Taxa	LSC (bp)	IR (bp)	SSC (bp)	Total length (bp)	Accession number
Phanera erythropoda*	88901	25647	18293	158488	PQ433121
Phanera yunnanensis*	88985	24708	18981	157382	PQ433122
Phanera japonica*	86829	27702	19010	161243	PQ433123
Phanera apertilobata*	88904	23735	19866	156240	PQ433124
Phanera championii*	88836	24878	19217	157809	PQ433125
Phanera bidentata*	87252	34934	11035	168155	PQ433126
Phanera vahlii*	89370	25721	18390	159202	PQ433127
Phanera aureifolia*	89077	25860	18355	159152	PQ433128
Phanera saigonensis*	89725	26930	17744	161329	PQ433129
Adenolobus garipensis	83279	24991	18444	151705	KY806280
Barklya syringifolia	88585	26152	17851	158740	MF135594
Bauhinia brachycarpa	86307	25573	18158	155611	OQ701639
Bauhinia purpurea	86484	25847	17922	156100	MW899157
Bauhinia racemosa	86314	25446	18295	155501	ON456405
Cercis canadensis	88118	25628	19621	158995	KF856619
Cercis chinensis	88176	25620	19583	158999	MZ128523
Cheniella didyma	89408	24431	18862	157132	OQ701647
Cheniella glauca	89453	24465	18883	157266	OQ701649
Cheniella lakhonensis	89323	24504	18850	157181	OQ701654
Cheniella longipes	88958	24294	19181	156727	OQ701657
Cheniella tianlinensis	89393	24485	18851	157214	OQ701670
Griffonia simplicifolia	87647	25737	18788	157909	MF135596
Lysiphyllum binatum	86859	24413	18305	153990	MF135597
Lysiphyllum hookeri	86976	24386	18307	154055	MF135601
Phanera apertilobata	89076	23875	19890	156716	OQ701676
Phanera aurea*	89487	25839	18323	159488	OQ701682
Phanera carcinophylla*	89412	25439	18302	158592	OQ701677
Phanera cardinalis*	101290	13200	18176	145866	OQ701678
Phanera cercidifolia*	89792	33106	10613	166617	OQ701679
Phanera macrostachya*	88740	29916	13850	162422	OQ701685
Phanera ornata var. kerrii*	87835	27333	18339	160840	OQ701681
Phanera venustula*	88879	24986	19132	157983	OQ701684
Piliostigma thonningii	71912	37703	18098	165416	MF135598
Schnella trichosepala	87791	29087	13757	159722	MF135599
Tylosema esculentum	86138	30896	13632	161562	OP271860
Tylosema fassoglense	86107	31015	13666	161803	MF135600
* Denotes species used in the main text for the analysis of Relative Synonymous Codon Usage and DNA sequence polymorphisms. The names in bold represent the cp genomes sequenced in this study.

## Sheet: Table S2
Table S2. Genes present in the chloroplast genomes of nine Phanera species.
Category	Gene group	Gene name
RNA genes	Ribosomal RNA genes (rRNA)	rrn4.5 (×2), rrn5 (×2), rrn16 (×2), rrn23 (×2)
	Transfer RNA genes (tRNA)	trnA-UGCa(×2), trnC-GCA, trnD-GUC, trnE-UUC, trnF-GAA, trnG-GCC, trnG-UCCa, trnH-GUG, trnI-CAU(×2), trnI-GAUa(×2), trnK-UUUa, trnL-CAA(×2), trnL-UAAa, trnL-UAG, trnM-CAU, trnN-GUU(×2), trnP-UGG, trnQ-UUG, trnR-ACG(×2), trnR-UCU, trnS-GCU, trnS-GGA, trnS-UGA, trnT-GGU, trnT-UGU, trnV-GAC(×2), trnV-UACa, trnW-CCA, trnY-GUA, trnfM-CAU
Photosynthesis	Photosystem I	psaA, psaB, psaC, psaI, psaJ
	Photosystem II	psbA, psbB, psbC, psbD, psbE, psbF, psbH, psbI, psbJ, psbK, psbL, psbM, psbN, psbT, psbZ
	Subunit of cytochrome	petA, petBa, petDa, petG, petL, petN
	Subunit of synthase	atpA, atpB, atpE, atpFa, atpH, atpI
	Large subunit of rubisco	rbcL
	NADH dehydrogenase	ndhAa, ndhBa (×2), ndhC, ndhD, ndhE, ndhF, ndhG, ndhH (×2), ndhI, ndhJ, ndhK
Self-replication	Small subunit of ribosome	rps2, rps3, rps4, rps7 (×2), rps8, rps11, rps12b (×2), rps14, rps15 (×2), rps16a, rps18, rps19 (×2)
	Large subunit of ribosome	rpl2a (×2), rpl14, rpl16a, rpl20, rpl22, rpl23 (×2), rpl32, rpl33, rpl36
	DNA dependent RNA polymerase	rpoA, rpoB, rpoC1a, rpoC2
Other genes	Maturase	matK
	Chloroplast envelope membrane protein	cemA
	Translational initiation factor	infA
	Subunit acetyl-CoA carboxylase	accD
	C-type cytochrome synthesis	ccsA
	ATP dependent protease subunit P	clpPb
Unknown	Conserved open reading frames	ycf1 (×2), ycf2 (×2), ycf3b, ycf4
Genea: Gene with one intron; Geneb: Gene with two introns; Gene (×2): Number of copies of multi-copy genes.

## Sheet: Table S3
Table S3. Codons in cp genome of P. erythropoda
Amino acids	Codon	Count	RSCU	Amino acids	Codon	Count	RSCU
Phe	UUU	809	1.38	Yyr	UAU	617	1.62
	UUC	367	0.62		UAC	143	0.38
Leu	CUU	449	1.26	Ter	UAG	6	0.35
	CUG	124	0.35		UAA	33	1.94
	CUC	120	0.34		UGA	12	0.71
	CUA	305	0.86	His	CAU	368	1.51
	UUG	450	1.27		CAC	119	0.49
	UUA	682	1.92	Gln	CAA	572	1.55
Ile	AUU	874	1.47		CAG	168	0.45
	AUC	347	0.58	Asn	AAU	756	1.54
	AUA	563	0.95		AAC	227	0.46
Met	AUG	459	1	Lys	AAA	856	1.53
Val	GUU	409	1.44		AAG	266	0.47
	GUG	164	0.58	Asp	GAU	679	1.6
	GUC	135	0.48		GAC	172	0.4
	GUA	425	1.5	Glu	GAG	269	0.47
Ser	UCU	454	1.8		GAA	871	1.53
	UCG	149	0.59	Cys	UGU	164	1.48
	UCC	230	0.91		UGC	58	0.52
	UCA	291	1.15	Trp	UGG	379	1
Pro	CCU	333	1.59	Arg	CGU	285	1.4
	CCG	106	0.51		CGG	82	0.4
	CCC	166	0.79		CGC	90	0.44
	CCA	233	1.11		CGA	278	1.36
Thr	ACU	416	1.65		AGA	366	1.79
	ACG	107	0.43		AGG	124	0.61
	ACC	178	0.71	Ser	AGU	302	1.19
	ACA	305	1.21		AGC	91	0.36
Ala	GCU	531	1.9	Gly	GGU	489	1.39
	GCG	118	0.42		GGG	222	0.63
	GCC	158	0.56		GGC	152	0.43
	GCA	312	1.12		GGA	549	1.56

## Sheet: Table S4
Table S4. Codons in cp genome of P. vahlii
Amino acids	Codon	Count	RSCU	Amino acids	Codon	Count	RSCU
Phe	UUU	802	1.37	Yyr	UAU	613	1.63
	UUC	369	0.63		UAC	141	0.37
Leu	CUU	446	1.25	Ter	UAG	6	0.35
	CUG	128	0.36		UAA	33	1.94
	CUC	123	0.35		UGA	12	0.71
	CUA	304	0.85	His	CAU	373	1.52
	UUG	453	1.27		CAC	118	0.48
	UUA	680	1.91	Gln	CAA	579	1.55
Ile	AUU	872	1.46		CAG	167	0.45
	AUC	348	0.58	Asn	AAU	767	1.54
	AUA	567	0.95		AAC	228	0.46
Met	AUG	466	1	Lys	AAA	861	1.53
Val	GUU	412	1.44		AAG	261	0.47
	GUG	169	0.59	Asp	GAU	674	1.6
	GUC	135	0.47		GAC	168	0.4
	GUA	427	1.49	Glu	GAG	273	0.48
Ser	UCU	453	1.79		GAA	865	1.52
	UCG	148	0.58	Cys	UGU	163	1.48
	UCC	228	0.9		UGC	58	0.52
	UCA	296	1.17	Trp	UGG	382	1
Pro	CCU	334	1.59	Arg	CGU	285	1.39
	CCG	105	0.5		CGG	79	0.39
	CCC	168	0.8		CGC	92	0.45
	CCA	232	1.11		CGA	282	1.38
Thr	ACU	417	1.68		AGA	363	1.78
	ACG	101	0.41		AGG	125	0.61
	ACC	178	0.72	Ser	AGU	303	1.19
	ACA	297	1.2		AGC	94	0.37
Ala	GCU	533	1.9	Gly	GGU	491	1.39
	GCG	119	0.42		GGG	218	0.62
	GCC	159	0.57		GGC	148	0.42
	GCA	312	1.11		GGA	560	1.58

## Sheet: Table S5
Table S5. Codons in cp genome of P. aureifolia
Amino acids	Codon	Count	RSCU	Amino acids	Codon	Count	RSCU
Phe	UUU	788	1.37	Yyr	UAU	606	1.63
	UUC	363	0.63		UAC	136	0.37
Leu	CUU	444	1.27	Ter	UAG	6	0.36
	CUG	122	0.35		UAA	33	1.98
	CUC	119	0.34		UGA	11	0.66
	CUA	302	0.86	His	CAU	370	1.52
	UUG	441	1.26		CAC	117	0.48
	UUA	671	1.92	Gln	CAA	568	1.54
Ile	AUU	863	1.47		CAG	168	0.46
	AUC	341	0.58	Asn	AAU	734	1.53
	AUA	561	0.95		AAC	226	0.47
Met	AUG	446	1	Lys	AAA	845	1.54
Val	GUU	395	1.43		AAG	251	0.46
	GUG	161	0.58	Asp	GAU	656	1.59
	GUC	129	0.47		GAC	167	0.41
	GUA	422	1.52	Glu	GAG	261	0.48
Ser	UCU	438	1.78		GAA	832	1.52
	UCG	144	0.59	Cys	UGU	161	1.49
	UCC	229	0.93		UGC	55	0.51
	UCA	285	1.16	Trp	UGG	378	1
Pro	CCU	332	1.6	Arg	CGU	276	1.36
	CCG	104	0.5		CGG	83	0.41
	CCC	162	0.78		CGC	92	0.45
	CCA	232	1.12		CGA	277	1.37
Thr	ACU	409	1.67		AGA	364	1.8
	ACG	104	0.42		AGG	123	0.61
	ACC	172	0.7	Ser	AGU	292	1.19
	ACA	297	1.21		AGC	86	0.35
Ala	GCU	523	1.89	Gly	GGU	477	1.38
	GCG	119	0.43		GGG	219	0.63
	GCC	158	0.57		GGC	148	0.43
	GCA	307	1.11		GGA	542	1.56

## Sheet: Table S6
Table S6. Codons in cp genome of P. bidentata
Amino acids	Codon	Count	RSCU	Amino acids	Codon	Count	RSCU
Phe	UUU	811	1.37	Yyr	UAU	621	1.61
	UUC	372	0.63		UAC	149	0.39
Leu	CUU	442	1.24	Ter	UAG	6	0.35
	CUG	129	0.36		UAA	32	1.88
	CUC	121	0.34		UGA	13	0.76
	CUA	309	0.87	His	CAU	380	1.52
	UUG	452	1.27		CAC	121	0.48
	UUA	682	1.92	Gln	CAA	580	1.55
Ile	AUU	886	1.47		CAG	169	0.45
	AUC	349	0.58	Asn	AAU	774	1.53
	AUA	571	0.95		AAC	237	0.47
Met	AUG	452	1	Lys	AAA	855	1.53
Val	GUU	409	1.44		AAG	262	0.47
	GUG	165	0.58	Asp	GAU	698	1.62
	GUC	134	0.47		GAC	166	0.38
	GUA	425	1.5	Glu	GAG	276	0.49
Ser	UCU	454	1.78		GAA	861	1.51
	UCG	151	0.59	Cys	UGU	167	1.48
	UCC	230	0.9		UGC	59	0.52
	UCA	290	1.14	Trp	UGG	382	1
Pro	CCU	338	1.61	Arg	CGU	284	1.39
	CCG	101	0.48		CGG	81	0.4
	CCC	165	0.79		CGC	89	0.43
	CCA	234	1.12		CGA	283	1.38
Thr	ACU	422	1.69		AGA	367	1.79
	ACG	105	0.42		AGG	126	0.61
	ACC	173	0.69	Ser	AGU	311	1.22
	ACA	301	1.2		AGC	92	0.36
Ala	GCU	531	1.89	Gly	GGU	476	1.36
	GCG	121	0.43		GGG	222	0.63
	GCC	162	0.58		GGC	150	0.43
	GCA	308	1.1		GGA	556	1.58

## Sheet: Table S7
Table S7. Codons in cp genome of P. japonica
Amino acids	Codon	Count	RSCU	Amino acids	Codon	Count	RSCU
Phe	UUU	805	1.38	Yyr	UAU	617	1.63
	UUC	362	0.62		UAC	142	0.37
Leu	CUU	444	1.25	Ter	UAG	7	0.41
	CUG	120	0.34		UAA	30	1.76
	CUC	117	0.33		UGA	14	0.82
	CUA	318	0.89	His	CAU	370	1.53
	UUG	459	1.29		CAC	115	0.47
	UUA	678	1.9	Gln	CAA	575	1.55
Ile	AUU	883	1.48		CAG	168	0.45
	AUC	349	0.58	Asn	AAU	802	1.56
	AUA	561	0.94		AAC	227	0.44
Met	AUG	463	1	Lys	AAA	849	1.54
Val	GUU	408	1.45		AAG	251	0.46
	GUG	159	0.57	Asp	GAU	688	1.62
	GUC	135	0.48		GAC	162	0.38
	GUA	423	1.5	Glu	GAG	271	0.47
Ser	UCU	439	1.76		GAA	871	1.53
	UCG	148	0.59	Cys	UGU	163	1.48
	UCC	228	0.92		UGC	58	0.52
	UCA	289	1.16	Trp	UGG	378	1
Pro	CCU	338	1.62	Arg	CGU	281	1.38
	CCG	105	0.5		CGG	82	0.4
	CCC	166	0.79		CGC	89	0.44
	CCA	228	1.09		CGA	279	1.37
Thr	ACU	414	1.68		AGA	371	1.82
	ACG	99	0.4		AGG	121	0.59
	ACC	174	0.71	Ser	AGU	304	1.22
	ACA	300	1.22		AGC	86	0.35
Ala	GCU	532	1.9	Gly	GGU	484	1.37
	GCG	120	0.43		GGG	227	0.64
	GCC	155	0.55		GGC	153	0.43
	GCA	315	1.12		GGA	549	1.55

## Sheet: Table S8
Table S8. Codons in cp genome of P. saigonensis
Amino acids	Codon	Count	RSCU	Amino acids	Codon	Count	RSCU
Phe	UUU	723	1.35	Yyr	UAU	549	1.63
	UUC	346	0.65		UAC	126	0.37
Leu	CUU	418	1.27	Ter	UAG	7	0.42
	CUG	117	0.36		UAA	30	1.8
	CUC	116	0.35		UGA	13	0.78
	CUA	281	0.86	His	CAU	345	1.5
	UUG	427	1.3		CAC	115	0.5
	UUA	612	1.86	Gln	CAA	514	1.52
Ile	AUU	797	1.48		CAG	161	0.48
	AUC	323	0.6	Asn	AAU	706	1.56
	AUA	493	0.92		AAC	201	0.44
Met	AUG	419	1	Lys	AAA	697	1.52
Val	GUU	394	1.45		AAG	220	0.48
	GUG	153	0.56	Asp	GAU	639	1.64
	GUC	127	0.47		GAC	140	0.36
	GUA	414	1.52	Glu	GAG	257	0.5
Ser	UCU	412	1.77		GAA	764	1.5
	UCG	150	0.65	Cys	UGU	153	1.46
	UCC	219	0.94		UGC	56	0.54
	UCA	254	1.09	Trp	UGG	344	1
Pro	CCU	307	1.57	Arg	CGU	265	1.42
	CCG	97	0.49		CGG	77	0.41
	CCC	166	0.85		CGC	83	0.45
	CCA	214	1.09		CGA	260	1.4
Thr	ACU	387	1.67		AGA	322	1.73
	ACG	94	0.41		AGG	109	0.59
	ACC	171	0.74	Ser	AGU	279	1.2
	ACA	273	1.18		AGC	79	0.34
Ala	GCU	514	1.89	Gly	GGU	472	1.39
	GCG	115	0.42		GGG	223	0.66
	GCC	161	0.59		GGC	140	0.41
	GCA	299	1.1		GGA	521	1.54

## Sheet: Table S9
Table S9. Codons in cp genome of P. yunnanensis
Amino acids	Codon	Count	RSCU	Amino acids	Codon	Count	RSCU
Phe	UUU	805	1.37	Yyr	UAU	617	1.63
	UUC	370	0.63		UAC	142	0.37
Leu	CUU	452	1.27	Ter	UAG	8	0.46
	CUG	125	0.35		UAA	31	1.79
	CUC	117	0.33		UGA	13	0.75
	CUA	302	0.85	His	CAU	374	1.53
	UUG	454	1.28		CAC	116	0.47
	UUA	680	1.92	Gln	CAA	578	1.54
Ile	AUU	889	1.48		CAG	172	0.46
	AUC	358	0.59	Asn	AAU	762	1.53
	AUA	560	0.93		AAC	235	0.47
Met	AUG	457	1	Lys	AAA	849	1.53
Val	GUU	404	1.43		AAG	258	0.47
	GUG	160	0.57	Asp	GAU	680	1.62
	GUC	131	0.46		GAC	162	0.38
	GUA	433	1.54	Glu	GAG	271	0.49
Ser	UCU	444	1.77		GAA	843	1.51
	UCG	149	0.59	Cys	UGU	163	1.48
	UCC	231	0.92		UGC	58	0.52
	UCA	292	1.17	Trp	UGG	375	1
Pro	CCU	340	1.61	Arg	CGU	281	1.36
	CCG	106	0.5		CGG	87	0.42
	CCC	166	0.79		CGC	85	0.41
	CCA	232	1.1		CGA	281	1.36
Thr	ACU	416	1.67		AGA	381	1.85
	ACG	100	0.4		AGG	121	0.59
	ACC	174	0.7	Ser	AGU	299	1.19
	ACA	305	1.23		AGC	88	0.35
Ala	GCU	533	1.89	Gly	GGU	492	1.38
	GCG	118	0.42		GGG	227	0.64
	GCC	161	0.57		GGC	148	0.42
	GCA	314	1.12		GGA	554	1.56

## Sheet: Table S10
Table S10. Codons in cp genome of P. apertilobata
Amino acids	Codon	Count	RSCU	Amino acids	Codon	Count	RSCU
Phe	UUU	805	1.37	Yyr	UAU	608	1.62
	UUC	369	0.63		UAC	143	0.38
Leu	CUU	446	1.26	Ter	UAG	8	0.47
	CUG	129	0.36		UAA	31	1.82
	CUC	121	0.34		UGA	12	0.71
	CUA	297	0.84	His	CAU	375	1.52
	UUG	449	1.27		CAC	118	0.48
	UUA	680	1.92	Gln	CAA	579	1.54
Ile	AUU	880	1.48		CAG	172	0.46
	AUC	344	0.58	Asn	AAU	740	1.52
	AUA	557	0.94		AAC	231	0.48
Met	AUG	456	1	Lys	AAA	843	1.53
Val	GUU	404	1.45		AAG	257	0.47
	GUG	158	0.57	Asp	GAU	679	1.61
	GUC	129	0.46		GAC	164	0.39
	GUA	425	1.52	Glu	GAG	269	0.48
Ser	UCU	448	1.78		GAA	845	1.52
	UCG	158	0.63	Cys	UGU	164	1.46
	UCC	230	0.92		UGC	61	0.54
	UCA	286	1.14	Trp	UGG	377	1
Pro	CCU	336	1.6	Arg	CGU	279	1.37
	CCG	98	0.47		CGG	85	0.42
	CCC	163	0.78		CGC	86	0.42
	CCA	242	1.15		CGA	270	1.33
Thr	ACU	420	1.66		AGA	375	1.84
	ACG	102	0.4		AGG	125	0.61
	ACC	180	0.71	Ser	AGU	297	1.18
	ACA	310	1.23		AGC	87	0.35
Ala	GCU	537	1.91	Gly	GGU	495	1.39
	GCG	116	0.41		GGG	231	0.65
	GCC	161	0.57		GGC	144	0.4
	GCA	308	1.1		GGA	556	1.56

[truncated: 1 more sheets: Table S11]
